# Supplementary material for: Incremental Effectiveness of Emergency Vaccination Against a Varicella Outbreak at an Elementary School in Beijing, China, 2019: An Observational Cohort Study
Source: Vaccines (Basel). 2024 Oct 17;12(10):1184. doi: 10.3390/vaccines12101184 (PMC11512427; doi:10.3390/vaccines12101184)
Supplement: Supplementary file 1 [file vaccines-12-01184-s001.zip]

Archive with 1 entries (1 files):
- vaccines-3246787-supplementary.pdf
